# Supplementary material for: Postural changes in optic nerve and optic nerve sheath diameters in postural orthostatic tachycardia syndrome and spontaneous intracranial hypotension: A cohort study
Source: PLoS One. 2019 Oct 9;14(10):e0223484. doi: 10.1371/journal.pone.0223484 (PMC6785073; doi:10.1371/journal.pone.0223484)
Supplement: S1 Dataset — (XLSX) [file pone.0223484.s001.xlsx]

## Sheet: Sheet1
Subject N°	Group	ONSD_supine (mm)	ONSD_upright (mm)	OND_supine (mm)	OND_upright (mm)	PNSD_supine (mm)	PNSD_upright (mm)
1	POTS with OH	4.2	3.9	2.7	3.6	2.6	1
2	POTS with OH	5.2	5.4	4.3	4.6	2.3	2.2
3	POTS with OH	5.1	4.9	4.3	4.3	2.2	1.7		POTS = Postural Tachycardia Syndrome
4	POTS with OH	5.1	5.2	4.1	4	2.4	2.7		OH = Orthostatic Headache
5	POTS with OH	4.8	4.9	3	3.2	3	2.9		SIH = Spontaneous Intracranial Hypotension
6	POTS with OH	5	5	4.2	4	2.2	2.3		ONSD = Optic Nerve Sheath Diameter
7	POTS with OH	4.5	4.1	3.1	3.1	2.5	2.1		OND = Optic Nerve Diameter
8	POTS without OH	4.4	4.7	2.6	2.9	2.8	2.9		PNSD = Perineural Space Diameter
9	POTS without OH	5.1	4.7	3.2	3.6	3.1	2.4
10	POTS without OH	3.8	3.7	2.9	2.8	1.9	1.9
11	POTS without OH	4.2	4.4	3	3.4	2.3	2.2
12	POTS without OH	4.9	4.5	3.4	3.1	2.9	2.5
13	POTS without OH	5.4	5.4	4	4.4	2.8	2.4
14	POTS without OH	4	4	2.8	2.9	2.2	2.2
15	Control	4.7	4.9	3.9	4.2	2	2
16	Control	4	4	3.6	3.2	1.4	1.9
17	Control	4.5	4.1	3.8	3.4	1.9	1.8
18	Control	4.9	4.6	3.8	2.9	2.4	2.8
19	Control	5.2	5	3.8	3.5	2.8	2.8
20	Control	4.9	4.4	3.9	3.5	2.3	2.1
21	Control	4.5	4.3	3.2	3.3	2.5	2.2
22	Control	5.6	5.6	4.7	4.9	2.4	2.1
23	SIH	5.4	4.3	3.9	3.7	2.9	1.8
24	SIH	5	4.6	2.6	2.8	3.4	2.9
25	SIH	5.6	4.6	3.5	3.4	3.5	2.4
26	SIH	5.2	4.6	3.8	3.6	2.8	2.2
27	SIH	5.4	5.1	3.7	3.6	3.1	2.8
